# Supplementary material for: Effects of the Long-Term Continuous Cropping of Yongfeng Yam on the Bacterial Community and Function in the Rhizospheric Soil
Source: Microorganisms. 2023 Jan 20;11(2):274. doi: 10.3390/microorganisms11020274 (PMC9959641; doi:10.3390/microorganisms11020274)
Supplement: Supplementary file 1 [file microorganisms-11-00274-s001.zip]

Archive with 1 entries (1 files):
- microorganisms-2072054-supplementary.pdf
